# Supplementary material for: Cryotherapy Improves Limb Use But Delays Normothermia Early After Stifle Joint Surgery in Dogs
Source: Front Vet Sci. 2020 Jul 3;7:381. doi: 10.3389/fvets.2020.00381 (PMC7350525; doi:10.3389/fvets.2020.00381)
Supplement: Supplementary file 1 [file Data_Sheet_1.XLSX]

## Sheet: Efficacy
Dog	Treatment	AffectedLimb	PrePost	StanceRF_Prcnt	StanceLF_Prcnt	StanceRH_Prcnt	StanceLH_Prcnt	ROM_flex	ROM_ext	Algometer	StanceIpsilat_Fore	StanceContralat_Fore	StanceAffected_Hind	StanceContralat_Hind
A	bandage	RH	Pre	37	19	12	32	65	148	.	37	19	12	32
A	bandage	RH	Pre	42	18	18	22	65	160	.	42	18	18	22
A	bandage	RH	Pre	45	10	25	20	68	140	.	45	10	25	20
A	bandage	RH	Pre	43	18	16	23	.	.	.	43	18	16	23
A	bandage	RH	Pre	43	16	15	26	.	.	.	43	16	15	26
A	bandage	RH	Post	26	28	8	39	90	140	1.54	26	28	8	39
A	bandage	RH	Post	20	34	9	37	75	146	1.78	20	34	9	37
A	bandage	RH	Post	30	27	10	33	76	168	5.56	30	27	10	33
A	bandage	RH	Post	29	26	9	36	.	.	6.4	29	26	9	36
A	bandage	RH	Post	26	28	8	38	.	.	4.54	26	28	8	38
B	bandage	LH	Pre	29	39	20	12	50	130	.	39	29	12	20
B	bandage	LH	Pre	30	42	18	10	34	135	.	42	30	10	18
B	bandage	LH	Pre	34	40	14	12	39	130	.	40	34	12	14
B	bandage	LH	Pre	34	40	14	12	.	.	.	40	34	12	14
B	bandage	LH	Pre	36	38	14	12	.	.	.	38	36	12	14
B	bandage	LH	Post	34	43	18	5	45	150	3	43	34	5	18
B	bandage	LH	Post	36	40	17	7	50	135	4.2	40	36	7	17
B	bandage	LH	Post	38	40	16	6	45	138	3.76	40	38	6	16
B	bandage	LH	Post	33	42	17	8	.	.	5	42	33	8	17
B	bandage	LH	Post	36	40	16	8	.	.	4.6	40	36	8	16
C	bandage	RH	Pre	22	40	18	18	48	164	.	22	40	18	18
C	bandage	RH	Pre	29	38	15	20	55	170	.	29	38	15	20
C	bandage	RH	Pre	29	39	15	17	54	160	.	29	39	15	17
C	bandage	RH	Pre	28	45	12	15	.	.	.	28	45	12	15
C	bandage	RH	Pre	28	46	11	15	.	.	.	28	46	11	15
C	bandage	RH	Post	36	28	9	27	70	150	3.5	36	28	9	27
C	bandage	RH	Post	33	36	8	23	68	132	2.2	33	36	8	23
C	bandage	RH	Post	31	39	7	23	66	148	2.8	31	39	7	23
C	bandage	RH	Post	31	39	8	22	.	.	2.6	31	39	8	22
C	bandage	RH	Post	33	38	8	21	.	.	2.1	33	38	8	21
D	bandage	LH	Pre	19	55	15	11	45	170	.	55	19	11	15
D	bandage	LH	Pre	24	50	17	9	55	175	.	50	24	9	17
D	bandage	LH	Pre	25	49	17	9	48	180	.	49	25	9	17
D	bandage	LH	Pre	26	48	17	9	.	.	.	48	26	9	17
D	bandage	LH	Pre	27	47	17	9	.	.	.	47	27	9	17
D	bandage	LH	Post	43	24	33	0	54	140	2.9	24	43	0	33
D	bandage	LH	Post	42	26	32	0	68	152	3.5	26	42	0	32
D	bandage	LH	Post	44	25	31	0	50	155	1.6	25	44	0	31
D	bandage	LH	Post	43	26	31	0	.	.	2.2	26	43	0	31
D	bandage	LH	Post	39	30	31	0	.	.	2.3	30	39	0	31
E	bandage	LH	Pre	30	39	21	10	60	180	.	39	30	10	21
E	bandage	LH	Pre	31	38	21	10	62	165	.	38	31	10	21
E	bandage	LH	Pre	30	38	22	10	68	180	.	38	30	10	22
E	bandage	LH	Pre	31	38	21	10	.	.	.	38	31	10	21
E	bandage	LH	Pre	31	38	21	10	.	.	.	38	31	10	21
E	bandage	LH	Post	32	43	22	3	65	134	4.2	43	32	3	22
E	bandage	LH	Post	33	44	20	3	65	128	4	44	33	3	20
E	bandage	LH	Post	37	43	17	3	65	148	4.8	43	37	3	17
E	bandage	LH	Post	38	44	14	4	.	.	3.6	44	38	4	14
E	bandage	LH	Post	43	43	11	3	.	.	4.6	43	43	3	11
F	bandage	RH	Pre	32	32	10	26	50	168	.	32	32	10	26
F	bandage	RH	Pre	30	36	9	25	48	142	.	30	36	9	25
F	bandage	RH	Pre	22	38	9	31	55	153	.	22	38	9	31
F	bandage	RH	Pre	23	36	9	32	.	.	.	23	36	9	32
F	bandage	RH	Pre	25	36	9	30	.	.	.	25	36	9	30
F	bandage	RH	Post	17	39	16	28	72	145	4.8	17	39	16	28
F	bandage	RH	Post	14	43	15	28	64	144	5.6	14	43	15	28
F	bandage	RH	Post	13	44	16	27	74	142	5	13	44	16	27
F	bandage	RH	Post	12	44	16	28	.	.	5.1	12	44	16	28
F	bandage	RH	Post	12	45	15	29	.	.	5.8	12	45	15	29
G	bandage	RH	Pre	36	42	12	10	52	148	.	36	42	12	10
G	bandage	RH	Pre	35	43	12	10	44	145	.	35	43	12	10
G	bandage	RH	Pre	35	42	12	11	45	160	.	35	42	12	11
G	bandage	RH	Pre	34	43	12	11	.	.	.	34	43	12	11
G	bandage	RH	Pre	34	43	13	10	.	.	.	34	43	13	10
G	bandage	RH	Post	37	35	12	16	60	180	5	37	35	12	16
G	bandage	RH	Post	37	34	13	16	50	170	4.3	37	34	13	16
G	bandage	RH	Post	38	34	12	16	52	168	3.5	38	34	12	16
G	bandage	RH	Post	39	34	11	16	.	.	3.2	39	34	11	16
G	bandage	RH	Post	40	34	10	16	.	.	3.4	40	34	10	16
H	bandage	LH	Pre	40	21	37	0	43	188	.	21	40	0	37
H	bandage	LH	Pre	44	18	38	0	43	160	.	18	44	0	38
H	bandage	LH	Pre	45	18	37	0	35	150	.	18	45	0	37
H	bandage	LH	Pre	48	15	37	0	.	.	.	15	48	0	37
H	bandage	LH	Pre	50	16	34	0	.	.	.	16	50	0	34
H	bandage	LH	Post	28	31	37	4	58	132	2.7	31	28	4	37
H	bandage	LH	Post	26	34	37	3	66	136	3.8	34	26	3	37
H	bandage	LH	Post	32	30	34	4	60	142	2.6	30	32	4	34
H	bandage	LH	Post	26	35	35	4	.	.	3.6	35	26	4	35
H	bandage	LH	Post	28	33	34	5	.	.	1.6	33	28	5	34
I	bandage	LH	Pre	33	40	25	2	61	151	.	40	33	2	25
I	bandage	LH	Pre	31	41	25	3	61	153	.	41	31	3	25
I	bandage	LH	Pre	31	41	26	2	58	151	.	41	31	2	26
I	bandage	LH	Pre	32	42	24	2	.	.	.	42	32	2	24
I	bandage	LH	Pre	31	41	25	3	.	.	.	41	31	3	25
I	bandage	LH	Post	42	34	20	4	55	152	3.2	34	42	4	20
I	bandage	LH	Post	44	34	22	0	60	158	3.3	34	44	0	22
I	bandage	LH	Post	40	34	21	5	58	148	3.1	34	40	5	21
I	bandage	LH	Post	37	35	21	7	.	.	3.1	35	37	7	21
I	bandage	LH	Post	41	33	20	6	.	.	3.2	33	41	6	20
J	bandage	RH	Pre	35	36	17	10	57	157	.	35	36	17	10
J	bandage	RH	Pre	35	37	18	10	56	154	.	35	37	18	10
J	bandage	RH	Pre	35	36	18	11	52	158	.	35	36	18	11
J	bandage	RH	Pre	35	36	18	11	.	.	.	35	36	18	11
J	bandage	RH	Pre	35	36	19	19	.	.	.	35	36	19	19
J	bandage	RH	Post	22	36	19	23	50	143	5	22	36	19	23
J	bandage	RH	Post	21	36	20	23	47	140	4.8	21	36	20	23
J	bandage	RH	Post	21	37	19	23	55	135	4.6	21	37	19	23
J	bandage	RH	Post	21	37	19	23	.	.	4.5	21	37	19	23
J	bandage	RH	Post	21	37	19	23	.	.	5	21	37	19	23
K	coldcompress	LH	Pre	26	34	20	20	58	170	.	34	26	20	20
K	coldcompress	LH	Pre	24	36	22	18	51	175	.	36	24	18	22
K	coldcompress	LH	Pre	23	37	23	17	58	170	.	37	23	17	23
K	coldcompress	LH	Pre	24	35	24	17	.	.	.	35	24	17	24
K	coldcompress	LH	Pre	21	38	23	18	.	.	.	38	21	18	23
K	coldcompress	LH	Post	34	26	31	9	76	120	3.5	26	34	9	31
K	coldcompress	LH	Post	42	25	24	9	62	140	2.6	25	42	9	24
K	coldcompress	LH	Post	43	25	24	8	72	152	2.7	25	43	8	24
K	coldcompress	LH	Post	41	27	22	10	.	.	3.3	27	41	10	22
K	coldcompress	LH	Post	44	29	18	9	.	.	2.9	29	44	9	18
L	coldcompress	RH	Pre	49	19	14	19	65	166	.	49	19	14	19
L	coldcompress	RH	Pre	45	18	18	18	54	156	.	45	18	18	18
L	coldcompress	RH	Pre	43	19	18	20	66	156	.	43	19	18	20
L	coldcompress	RH	Pre	43	20	18	19	.	.	.	43	20	18	19
L	coldcompress	RH	Pre	43	20	15	19	.	.	.	43	20	15	19
L	coldcompress	RH	Post	36	25	15	24	71	136	3.5	36	25	15	24
L	coldcompress	RH	Post	38	25	14	23	65	151	3.1	38	25	14	23
L	coldcompress	RH	Post	40	22	14	24	66	146	2.6	40	22	14	24
L	coldcompress	RH	Post	40	21	14	25	.	.	5.1	40	21	14	25
L	coldcompress	RH	Post	43	18	14	25	.	.	4.2	43	18	14	25
M	coldcompress	LH	Pre	24	36	29	11	52	158	.	36	24	11	29
M	coldcompress	LH	Pre	25	35	29	11	58	156	.	35	25	11	29
M	coldcompress	LH	Pre	27	32	30	11	65	162	.	32	27	11	30
M	coldcompress	LH	Pre	25	33	30	12	.	.	.	33	25	12	30
M	coldcompress	LH	Pre	26	33	30	11	.	.	.	33	26	11	30
M	coldcompress	LH	Post	24	37	33	6	61	155	4.3	37	24	6	33
M	coldcompress	LH	Post	24	36	33	7	66	158	4.7	36	24	7	33
M	coldcompress	LH	Post	24	36	33	7	67	145	3.8	36	24	7	33
M	coldcompress	LH	Post	25	36	33	6	.	.	.	36	25	6	33
M	coldcompress	LH	Post	26	35	33	6	.	.	.	26	35	33	6
N	coldcompress	RH	Pre	38	27	13	22	30	168	.	38	27	13	22
N	coldcompress	RH	Pre	37	27	13	23	32	148	.	37	27	13	23
N	coldcompress	RH	Pre	37	29	13	21	34	148	.	37	29	13	21
N	coldcompress	RH	Pre	37	29	13	21	.	.	.	37	29	13	21
N	coldcompress	RH	Pre	37	32	13	21	.	.	.	37	32	13	21
N	coldcompress	RH	Post	25	35	19	21	49	140	.	25	35	19	21
N	coldcompress	RH	Post	25	35	19	21	30	135	.	25	35	19	21
N	coldcompress	RH	Post	26	34	19	21	35	150	.	26	34	19	21
N	coldcompress	RH	Post	26	35	19	20	.	.	.	26	35	19	20
N	coldcompress	RH	Post	25	36	18	21	.	.	.	25	36	18	21
O	coldcompress	LH	Pre	43	26	23	8	50	178	3	26	43	8	23
O	coldcompress	LH	Pre	48	23	24	5	44	180	2.3	23	48	5	24
O	coldcompress	LH	Pre	36	28	26	10	45	174	2.8	28	36	10	26
O	coldcompress	LH	Pre	43	28	25	4	.	.	3.1	28	43	4	25
O	coldcompress	LH	Pre	48	26	23	3	.	.	2.6	26	48	3	23
O	coldcompress	LH	Post	36	23	41	0	54	145	.	23	36	0	41
O	coldcompress	LH	Post	34	26	40	0	50	145	.	26	34	0	40
O	coldcompress	LH	Post	35	24	41	0	48	145	.	24	35	0	41
O	coldcompress	LH	Post	35	24	41	0	.	.	.	24	35	0	41
O	coldcompress	LH	Post	29	29	42	0	.	.	.	29	29	0	42
P	coldcompress	RH	Pre	36	33	20	11	50	142	.	36	33	20	11
P	coldcompress	RH	Pre	35	34	19	12	48	155	.	35	34	19	12
P	coldcompress	RH	Pre	35	34	19	12	52	146	.	35	34	19	12
P	coldcompress	RH	Pre	33	36	18	13	.	.	.	33	36	18	13
P	coldcompress	RH	Pre	33	37	17	13	.	.	.	33	37	17	13
P	coldcompress	RH	Post	20	47	10	23	45	155	4.3	20	47	10	23
P	coldcompress	RH	Post	22	49	9	20	42	154	4.8	22	49	9	20
P	coldcompress	RH	Post	22	49	9	20	36	160	6	22	49	9	20
P	coldcompress	RH	Post	24	48	9	19	.	.	5	24	48	9	19
P	coldcompress	RH	Post	24	48	9	19	.	.	6.4	24	48	9	19
Q	coldcompress	LH	Pre	19	43	28	10	52	160	.	43	19	10	28
Q	coldcompress	LH	Pre	20	41	30	9	48	158	.	41	20	9	30
Q	coldcompress	LH	Pre	19	44	29	8	50	166	.	44	19	8	29
Q	coldcompress	LH	Pre	19	45	28	8	.	.	.	45	19	8	28
Q	coldcompress	LH	Pre	20	43	29	8	.	.	.	43	20	8	29
Q	coldcompress	LH	Post	32	29	18	21	54	153	3.2	29	32	21	18
Q	coldcompress	LH	Post	32	30	17	21	48	159	4.2	30	32	21	17
Q	coldcompress	LH	Post	32	30	17	21	41	170	3.4	30	32	21	17
Q	coldcompress	LH	Post	32	30	18	20	.	.	3.5	30	32	20	18
Q	coldcompress	LH	Post	32	30	17	21	.	.	3.9	30	32	21	17
R	coldcompress	RH	Pre	35	29	29	7	53	152	.	35	29	29	7
R	coldcompress	RH	Pre	32	34	26	8	45	148	.	32	34	26	8
R	coldcompress	RH	Pre	32	34	26	8	43	160	.	32	34	26	8
R	coldcompress	RH	Pre	31	34	27	8	.	.	.	31	34	27	8
R	coldcompress	RH	Pre	31	34	27	8	.	.	.	31	34	27	8
R	coldcompress	RH	Post	51	17	25	7	36	180	4.2	51	17	25	7
R	coldcompress	RH	Post	50	20	25	5	38	165	3.3	50	20	25	5
R	coldcompress	RH	Post	51	18	25	6	40	159	5	51	18	25	6
R	coldcompress	RH	Post	51	18	25	6	.	.	4.9	51	18	25	6
R	coldcompress	RH	Post	51	17	25	7	.	.	5.1	51	17	25	7
S	coldcompress	RH	Pre	37	32	13	18	52	168	.	37	32	13	18
S	coldcompress	RH	Pre	36	32	13	19	54	150	.	36	32	13	19
S	coldcompress	RH	Pre	37	31	14	18	40	152	.	37	31	14	18
S	coldcompress	RH	Pre	38	30	15	17	.	.	.	38	30	15	17
S	coldcompress	RH	Pre	39	30	14	17	.	.	.	39	30	14	17
S	coldcompress	RH	Post	26	40	14	20	54	158	2.8	26	40	14	20
S	coldcompress	RH	Post	25	42	13	20	65	168	2	25	42	13	20
S	coldcompress	RH	Post	28	39	13	20	74	152	3.6	28	39	13	20
S	coldcompress	RH	Post	30	38	12	20	.	.	4.2	30	38	12	20
S	coldcompress	RH	Post	30	38	13	19	.	.	4.3	30	38	13	19
T	coldcompress	LH	Pre	30	36	28	6	46	172	.	36	30	6	28
T	coldcompress	LH	Pre	30	36	28	6	46	168	.	36	30	6	28
T	coldcompress	LH	Pre	31	35	28	6	47	165	.	35	31	6	28
T	coldcompress	LH	Pre	31	35	28	6	.	.	.	35	31	6	28
T	coldcompress	LH	Pre	30	36	28	6	.	.	.	36	30	6	28
T	coldcompress	LH	Post	39	24	32	5	58	150	4.3	24	39	5	32
T	coldcompress	LH	Post	39	24	32	5	55	135	5	24	39	5	32
T	coldcompress	LH	Post	39	24	32	5	50	145	4.7	24	39	5	32
T	coldcompress	LH	Post	40	23	32	5	.	.	4.2	23	40	5	32
T	coldcompress	LH	Post	40	23	32	5	.	.	4.5	23	40	5	32

## Sheet: EfficacyWorksheet
Dog	Treatment	AffectedLimb	PrePost	StanceRF_Prcnt	StanceLF_Prcnt	StanceRH_Prcnt	StanceLH_Prcnt	ROM_flex	ROM_ext	Algometer	StanceIpsilat_Fore	StanceContralat_Fore	StanceAffected_Hind	StanceContralat_Hind
A	bandage	RH	Pre	37	19	12	32	65	148	.	37	19	12	32
A	bandage	RH	Pre	42	18	18	22	65	160	.	42	18	18	22
A	bandage	RH	Pre	45	10	25	20	68	140	.	45	10	25	20
A	bandage	RH	Pre	43	18	16	23	.	.	.	43	18	16	23
A	bandage	RH	Pre	43	16	15	26	.	.	.	43	16	15	26
A	bandage	RH	Post	26	28	8	39	90	140	1.54	26	28	8	39
A	bandage	RH	Post	20	34	9	37	75	146	1.78	20	34	9	37
A	bandage	RH	Post	30	27	10	33	76	168	5.56	30	27	10	33
A	bandage	RH	Post	29	26	9	36	.	.	6.4	29	26	9	36
A	bandage	RH	Post	26	28	8	38	.	.	4.54	26	28	8	38
B	bandage	LH	Pre	29	39	20	12	50	130	.	39	29	12	20
B	bandage	LH	Pre	30	42	18	10	34	135	.	42	30	10	18
B	bandage	LH	Pre	34	40	14	12	39	130	.	40	34	12	14
B	bandage	LH	Pre	34	40	14	12	.	.	.	40	34	12	14
B	bandage	LH	Pre	36	38	14	12	.	.	.	38	36	12	14
B	bandage	LH	Post	34	43	18	5	45	150	3	43	34	5	18
B	bandage	LH	Post	36	40	17	7	50	135	4.2	40	36	7	17
B	bandage	LH	Post	38	40	16	6	45	138	3.76	40	38	6	16
B	bandage	LH	Post	33	42	17	8	.	.	5	42	33	8	17
B	bandage	LH	Post	36	40	16	8	.	.	4.6	40	36	8	16
C	bandage	RH	Pre	22	40	18	18	48	164	.	22	40	18	18
C	bandage	RH	Pre	29	38	15	20	55	170	.	29	38	15	20
C	bandage	RH	Pre	29	39	15	17	54	160	.	29	39	15	17
C	bandage	RH	Pre	28	45	12	15	.	.	.	28	45	12	15
C	bandage	RH	Pre	28	46	11	15	.	.	.	28	46	11	15
C	bandage	RH	Post	36	28	9	27	70	150	3.5	36	28	9	27
C	bandage	RH	Post	33	36	8	23	68	132	2.2	33	36	8	23
C	bandage	RH	Post	31	39	7	23	66	148	2.8	31	39	7	23
C	bandage	RH	Post	31	39	8	22	.	.	2.6	31	39	8	22
C	bandage	RH	Post	33	38	8	21	.	.	2.1	33	38	8	21
D	bandage	LH	Pre	19	55	15	11	45	170	.	55	19	11	15
D	bandage	LH	Pre	24	50	17	9	55	175	.	50	24	9	17
D	bandage	LH	Pre	25	49	17	9	48	180	.	49	25	9	17
D	bandage	LH	Pre	26	48	17	9	.	.	.	48	26	9	17
D	bandage	LH	Pre	27	47	17	9	.	.	.	47	27	9	17
D	bandage	LH	Post	43	24	33	0	54	140	2.9	24	43	0	33
D	bandage	LH	Post	42	26	32	0	68	152	3.5	26	42	0	32
D	bandage	LH	Post	44	25	31	0	50	155	1.6	25	44	0	31
D	bandage	LH	Post	43	26	31	0	.	.	2.2	26	43	0	31
D	bandage	LH	Post	39	30	31	0	.	.	2.3	30	39	0	31
E	bandage	LH	Pre	30	39	21	10	60	180	.	39	30	10	21
E	bandage	LH	Pre	31	38	21	10	62	165	.	38	31	10	21
E	bandage	LH	Pre	30	38	22	10	68	180	.	38	30	10	22
E	bandage	LH	Pre	31	38	21	10	.	.	.	38	31	10	21
E	bandage	LH	Pre	31	38	21	10	.	.	.	38	31	10	21
E	bandage	LH	Post	32	43	22	3	65	134	4.2	43	32	3	22
E	bandage	LH	Post	33	44	20	3	65	128	4	44	33	3	20
E	bandage	LH	Post	37	43	17	3	65	148	4.8	43	37	3	17
E	bandage	LH	Post	38	44	14	4	.	.	3.6	44	38	4	14
E	bandage	LH	Post	43	43	11	3	.	.	4.6	43	43	3	11
F	bandage	RH	Pre	32	32	10	26	50	168	.	32	32	10	26
F	bandage	RH	Pre	30	36	9	25	48	142	.	30	36	9	25
F	bandage	RH	Pre	22	38	9	31	55	153	.	22	38	9	31
F	bandage	RH	Pre	23	36	9	32	.	.	.	23	36	9	32
F	bandage	RH	Pre	25	36	9	30	.	.	.	25	36	9	30
F	bandage	RH	Post	17	39	16	28	72	145	4.8	17	39	16	28
F	bandage	RH	Post	14	43	15	28	64	144	5.6	14	43	15	28
F	bandage	RH	Post	13	44	16	27	74	142	5	13	44	16	27
F	bandage	RH	Post	12	44	16	28	.	.	5.1	12	44	16	28
F	bandage	RH	Post	12	45	15	29	.	.	5.8	12	45	15	29
G	bandage	RH	Pre	36	42	12	10	52	148	.	36	42	12	10
G	bandage	RH	Pre	35	43	12	10	44	145	.	35	43	12	10
G	bandage	RH	Pre	35	42	12	11	45	160	.	35	42	12	11
G	bandage	RH	Pre	34	43	12	11	.	.	.	34	43	12	11
G	bandage	RH	Pre	34	43	13	10	.	.	.	34	43	13	10
G	bandage	RH	Post	37	35	12	16	60	180	5	37	35	12	16
G	bandage	RH	Post	37	34	13	16	50	170	4.3	37	34	13	16
G	bandage	RH	Post	38	34	12	16	52	168	3.5	38	34	12	16
G	bandage	RH	Post	39	34	11	16	.	.	3.2	39	34	11	16
G	bandage	RH	Post	40	34	10	16	.	.	3.4	40	34	10	16
H	bandage	LH	Pre	40	21	37	0	43	188	.	21	40	0	37
H	bandage	LH	Pre	44	18	38	0	43	160	.	18	44	0	38
H	bandage	LH	Pre	45	18	37	0	35	150	.	18	45	0	37
H	bandage	LH	Pre	48	15	37	0	.	.	.	15	48	0	37
H	bandage	LH	Pre	50	16	34	0	.	.	.	16	50	0	34
H	bandage	LH	Post	28	31	37	4	58	132	2.7	31	28	4	37
H	bandage	LH	Post	26	34	37	3	66	136	3.8	34	26	3	37
H	bandage	LH	Post	32	30	34	4	60	142	2.6	30	32	4	34
H	bandage	LH	Post	26	35	35	4	.	.	3.6	35	26	4	35
H	bandage	LH	Post	28	33	34	5	.	.	1.6	33	28	5	34
I	bandage	LH	Pre	33	40	25	2	61	151	.	40	33	2	25
I	bandage	LH	Pre	31	41	25	3	61	153	.	41	31	3	25
I	bandage	LH	Pre	31	41	26	2	58	151	.	41	31	2	26
I	bandage	LH	Pre	32	42	24	2	.	.	.	42	32	2	24
I	bandage	LH	Pre	31	41	25	3	.	.	.	41	31	3	25
I	bandage	LH	Post	42	34	20	4	55	152	3.2	34	42	4	20
I	bandage	LH	Post	44	34	22	0	60	158	3.3	34	44	0	22
I	bandage	LH	Post	40	34	21	5	58	148	3.1	34	40	5	21
I	bandage	LH	Post	37	35	21	7	.	.	3.1	35	37	7	21
I	bandage	LH	Post	41	33	20	6	.	.	3.2	33	41	6	20
J	bandage	RH	Pre	35	36	17	10	57	157	.	35	36	17	10
J	bandage	RH	Pre	35	37	18	10	56	154	.	35	37	18	10
J	bandage	RH	Pre	35	36	18	11	52	158	.	35	36	18	11
J	bandage	RH	Pre	35	36	18	11	.	.	.	35	36	18	11
J	bandage	RH	Pre	35	36	19	19	.	.	.	35	36	19	19
J	bandage	RH	Post	22	36	19	23	50	143	5	22	36	19	23
J	bandage	RH	Post	21	36	20	23	47	140	4.8	21	36	20	23
J	bandage	RH	Post	21	37	19	23	55	135	4.6	21	37	19	23
J	bandage	RH	Post	21	37	19	23	.	.	4.5	21	37	19	23
J	bandage	RH	Post	21	37	19	23	.	.	5	21	37	19	23
K	coldcompress	LH	Pre	26	34	20	20	58	170	.	34	26	20	20
K	coldcompress	LH	Pre	24	36	22	18	51	175	.	36	24	18	22
K	coldcompress	LH	Pre	23	37	23	17	58	170	.	37	23	17	23
K	coldcompress	LH	Pre	24	35	24	17	.	.	.	35	24	17	24
K	coldcompress	LH	Pre	21	38	23	18	.	.	.	38	21	18	23
K	coldcompress	LH	Post	34	26	31	9	76	120	3.5	26	34	9	31
K	coldcompress	LH	Post	42	25	24	9	62	140	2.6	25	42	9	24
K	coldcompress	LH	Post	43	25	24	8	72	152	2.7	25	43	8	24
K	coldcompress	LH	Post	41	27	22	10	.	.	3.3	27	41	10	22
K	coldcompress	LH	Post	44	29	18	9	.	.	2.9	29	44	9	18
L	coldcompress	RH	Pre	49	19	14	19	65	166	.	49	19	14	19
L	coldcompress	RH	Pre	45	18	18	18	54	156	.	45	18	18	18
L	coldcompress	RH	Pre	43	19	18	20	66	156	.	43	19	18	20
L	coldcompress	RH	Pre	43	20	18	19	.	.	.	43	20	18	19
L	coldcompress	RH	Pre	43	20	15	19	.	.	.	43	20	15	19
L	coldcompress	RH	Post	36	25	15	24	71	136	3.5	36	25	15	24
L	coldcompress	RH	Post	38	25	14	23	65	151	3.1	38	25	14	23
L	coldcompress	RH	Post	40	22	14	24	66	146	2.6	40	22	14	24
L	coldcompress	RH	Post	40	21	14	25	.	.	5.1	40	21	14	25
L	coldcompress	RH	Post	43	18	14	25	.	.	4.2	43	18	14	25
M	coldcompress	LH	Pre	24	36	29	11	52	158	.	36	24	11	29
M	coldcompress	LH	Pre	25	35	29	11	58	156	.	35	25	11	29
M	coldcompress	LH	Pre	27	32	30	11	65	162	.	32	27	11	30
M	coldcompress	LH	Pre	25	33	30	12	.	.	.	33	25	12	30
M	coldcompress	LH	Pre	26	33	30	11	.	.	.	33	26	11	30
M	coldcompress	LH	Post	24	37	33	6	61	155	4.3	37	24	6	33
M	coldcompress	LH	Post	24	36	33	7	66	158	4.7	36	24	7	33
M	coldcompress	LH	Post	24	36	33	7	67	145	3.8	36	24	7	33
M	coldcompress	LH	Post	25	36	33	6	.	.	.	36	25	6	33
M	coldcompress	LH	Post	26	35	33	6	.	.	.	26	35	33	6
N	coldcompress	RH	Pre	38	27	13	22	30	168	.	38	27	13	22
N	coldcompress	RH	Pre	37	27	13	23	32	148	.	37	27	13	23
N	coldcompress	RH	Pre	37	29	13	21	34	148	.	37	29	13	21
N	coldcompress	RH	Pre	37	29	13	21	.	.	.	37	29	13	21
N	coldcompress	RH	Pre	37	32	13	21	.	.	.	37	32	13	21
N	coldcompress	RH	Post	25	35	19	21	49	140	.	25	35	19	21
N	coldcompress	RH	Post	25	35	19	21	30	135	.	25	35	19	21
N	coldcompress	RH	Post	26	34	19	21	35	150	.	26	34	19	21
N	coldcompress	RH	Post	26	35	19	20	.	.	.	26	35	19	20
N	coldcompress	RH	Post	25	36	18	21	.	.	.	25	36	18	21
O	coldcompress	LH	Pre	43	26	23	8	50	178	3	26	43	8	23
O	coldcompress	LH	Pre	48	23	24	5	44	180	2.3	23	48	5	24
O	coldcompress	LH	Pre	36	28	26	10	45	174	2.8	28	36	10	26
O	coldcompress	LH	Pre	43	28	25	4	.	.	3.1	28	43	4	25
O	coldcompress	LH	Pre	48	26	23	3	.	.	2.6	26	48	3	23
O	coldcompress	LH	Post	36	23	41	0	54	145	.	23	36	0	41
O	coldcompress	LH	Post	34	26	40	0	50	145	.	26	34	0	40
O	coldcompress	LH	Post	35	24	41	0	48	145	.	24	35	0	41
O	coldcompress	LH	Post	35	24	41	0	.	.	.	24	35	0	41
O	coldcompress	LH	Post	29	29	42	0	.	.	.	29	29	0	42
P	coldcompress	RH	Pre	36	33	20	11	50	142	.	36	33	20	11
P	coldcompress	RH	Pre	35	34	19	12	48	155	.	35	34	19	12
P	coldcompress	RH	Pre	35	34	19	12	52	146	.	35	34	19	12
P	coldcompress	RH	Pre	33	36	18	13	.	.	.	33	36	18	13
P	coldcompress	RH	Pre	33	37	17	13	.	.	.	33	37	17	13
P	coldcompress	RH	Post	20	47	10	23	45	155	4.3	20	47	10	23
P	coldcompress	RH	Post	22	49	9	20	42	154	4.8	22	49	9	20
P	coldcompress	RH	Post	22	49	9	20	36	160	6	22	49	9	20
P	coldcompress	RH	Post	24	48	9	19	.	.	5	24	48	9	19
P	coldcompress	RH	Post	24	48	9	19	.	.	6.4	24	48	9	19
Q	coldcompress	LH	Pre	19	43	28	10	52	160	.	43	19	10	28
Q	coldcompress	LH	Pre	20	41	30	9	48	158	.	41	20	9	30
Q	coldcompress	LH	Pre	19	44	29	8	50	166	.	44	19	8	29
Q	coldcompress	LH	Pre	19	45	28	8	.	.	.	45	19	8	28
Q	coldcompress	LH	Pre	20	43	29	8	.	.	.	43	20	8	29
Q	coldcompress	LH	Post	32	29	18	21	54	153	3.2	29	32	21	18
Q	coldcompress	LH	Post	32	30	17	21	48	159	4.2	30	32	21	17
Q	coldcompress	LH	Post	32	30	17	21	41	170	3.4	30	32	21	17
Q	coldcompress	LH	Post	32	30	18	20	.	.	3.5	30	32	20	18
Q	coldcompress	LH	Post	32	30	17	21	.	.	3.9	30	32	21	17
R	coldcompress	RH	Pre	35	29	29	7	53	152	.	35	29	29	7
R	coldcompress	RH	Pre	32	34	26	8	45	148	.	32	34	26	8
R	coldcompress	RH	Pre	32	34	26	8	43	160	.	32	34	26	8
R	coldcompress	RH	Pre	31	34	27	8	.	.	.	31	34	27	8
R	coldcompress	RH	Pre	31	34	27	8	.	.	.	31	34	27	8
R	coldcompress	RH	Post	51	17	25	7	36	180	4.2	51	17	25	7
R	coldcompress	RH	Post	50	20	25	5	38	165	3.3	50	20	25	5
R	coldcompress	RH	Post	51	18	25	6	40	159	5	51	18	25	6
R	coldcompress	RH	Post	51	18	25	6	.	.	4.9	51	18	25	6
R	coldcompress	RH	Post	51	17	25	7	.	.	5.1	51	17	25	7
S	coldcompress	RH	Pre	37	32	13	18	52	168	.	37	32	13	18
S	coldcompress	RH	Pre	36	32	13	19	54	150	.	36	32	13	19
S	coldcompress	RH	Pre	37	31	14	18	40	152	.	37	31	14	18
S	coldcompress	RH	Pre	38	30	15	17	.	.	.	38	30	15	17
S	coldcompress	RH	Pre	39	30	14	17	.	.	.	39	30	14	17
S	coldcompress	RH	Post	26	40	14	20	54	158	2.8	26	40	14	20
S	coldcompress	RH	Post	25	42	13	20	65	168	2	25	42	13	20
S	coldcompress	RH	Post	28	39	13	20	74	152	3.6	28	39	13	20
S	coldcompress	RH	Post	30	38	12	20	.	.	4.2	30	38	12	20
S	coldcompress	RH	Post	30	38	13	19	.	.	4.3	30	38	13	19
T	coldcompress	LH	Pre	30	36	28	6	46	172	.	36	30	6	28
T	coldcompress	LH	Pre	30	36	28	6	46	168	.	36	30	6	28
T	coldcompress	LH	Pre	31	35	28	6	47	165	.	35	31	6	28
T	coldcompress	LH	Pre	31	35	28	6	.	.	.	35	31	6	28
T	coldcompress	LH	Pre	30	36	28	6	.	.	.	36	30	6	28
T	coldcompress	LH	Post	39	24	32	5	58	150	4.3	24	39	5	32
T	coldcompress	LH	Post	39	24	32	5	55	135	5	24	39	5	32
T	coldcompress	LH	Post	39	24	32	5	50	145	4.7	24	39	5	32
T	coldcompress	LH	Post	40	23	32	5	.	.	4.2	23	40	5	32
T	coldcompress	LH	Post	40	23	32	5	.	.	4.5	23	40	5	32

## Sheet: Safety
Dog	Treatment	AffectedLimb	Temp_0min	Temp_15min	Temp_30min	Temp_45min	Temp_60min	Temp_75min	Temp_90min	Temp_105min	Temp_120min
A	bandage	RH	102.1	101.4	100.7	100.1	100.5	99.9	99.1	99.1	99.5
B	bandage	LH	99.7	99.9	99.4	98.7	98.7	98.4	98	98.2	98.1
C	bandage	RH	99.9	99	97.7	98.6	99.1	99.6	99.4	100	100.4
D	bandage	LH	98.8	99.9	100.6	100.4	100.2	100	100	100.2	100.2
E	bandage	LH	100	98.3	97.2	97.9	98	98.1	98.3	99	99
F	bandage	RH	100.7	97.8	98.3	97.6	98.3	98.8	100	100	100.1
G	bandage	RH	99.4	101.5	101.2	100.8	100	99.6	99.9	100.7	100.3
H	bandage	LH	99	99.9	100.2	100.2	100.2	99.7	99.9	99.6	100
I	bandage	LH	99.3	99.3	98.8	98.8	99	99.2	99.7	99.9	99.9
J	bandage	RH	101.2	100.5	101.1	100.5	100.1	100.2	100.5	100.2	100.1
K	coldcompress	LH	99.9	99.6	99.6	100.4	100.7	100.6	100.4	99.6	99.4
L	coldcompress	RH	98.8	98.9	98.7	98.6	98.8	97.6	99	99.2	99.9
M	coldcompress	LH	100.4	100.2	99.7	99.1	99	98.2	98.6	98.8	98.1
N	coldcompress	RH	100.2	100	98.3	99.6	99.5	98.8	98.3	97.9	97.7
O	coldcompress	LH	101.4	100.4	100.2	100.3	99.4	99.8	99	98.9	.
P	coldcompress	RH	101.6	101	100.7	100.2	100.2	99.6	99.6	.	.
Q	coldcompress	LH	100.4	100.7	100.8	101	99.9	99.1	99.1	99.1	.
R	coldcompress	RH	100.2	98.8	97.2	97.2	95.9	98.1	97.8	97.7	.
S	coldcompress	RH	101.5	100	99.2	99.1	99	97	97.2	97.2	97.7
T	coldcompress	LH	97.9	98.4	98.7	98.6	98.6	98.6	98.8	99.9	98.8

## Sheet: Alg
Dog	Treatment	AffectedLimb	PrePost	StanceRF_Prcnt	StanceLF_Prcnt	StanceRH_Prcnt	StanceLH_Prcnt	ROM_flex	ROM_ext	Algometer	StanceIpsilat_Fore	StanceContralat_Fore	StanceAffected_Hind	StanceContralat_Hind
A	bandage	RH	Post	26	28	8	39	90	140	1.54	26	28	8	39
A	bandage	RH	Post	20	34	9	37	75	146	1.78	20	34	9	37
A	bandage	RH	Post	30	27	10	33	76	168	5.56	30	27	10	33
A	bandage	RH	Post	29	26	9	36	.	.	6.4	29	26	9	36
A	bandage	RH	Post	26	28	8	38	.	.	4.54	26	28	8	38
B	bandage	LH	Post	34	43	18	5	45	150	3	43	34	5	18
B	bandage	LH	Post	36	40	17	7	50	135	4.2	40	36	7	17
B	bandage	LH	Post	38	40	16	6	45	138	3.76	40	38	6	16
B	bandage	LH	Post	33	42	17	8	.	.	5	42	33	8	17
B	bandage	LH	Post	36	40	16	8	.	.	4.6	40	36	8	16
C	bandage	RH	Post	36	28	9	27	70	150	3.5	36	28	9	27
C	bandage	RH	Post	33	36	8	23	68	132	2.2	33	36	8	23
C	bandage	RH	Post	31	39	7	23	66	148	2.8	31	39	7	23
C	bandage	RH	Post	31	39	8	22	.	.	2.6	31	39	8	22
C	bandage	RH	Post	33	38	8	21	.	.	2.1	33	38	8	21
D	bandage	LH	Post	43	24	33	0	54	140	2.9	24	43	0	33
D	bandage	LH	Post	42	26	32	0	68	152	3.5	26	42	0	32
D	bandage	LH	Post	44	25	31	0	50	155	1.6	25	44	0	31
D	bandage	LH	Post	43	26	31	0	.	.	2.2	26	43	0	31
D	bandage	LH	Post	39	30	31	0	.	.	2.3	30	39	0	31
E	bandage	LH	Post	32	43	22	3	65	134	4.2	43	32	3	22
E	bandage	LH	Post	33	44	20	3	65	128	4	44	33	3	20
E	bandage	LH	Post	37	43	17	3	65	148	4.8	43	37	3	17
E	bandage	LH	Post	38	44	14	4	.	.	3.6	44	38	4	14
E	bandage	LH	Post	43	43	11	3	.	.	4.6	43	43	3	11
F	bandage	RH	Post	17	39	16	28	72	145	4.8	17	39	16	28
F	bandage	RH	Post	14	43	15	28	64	144	5.6	14	43	15	28
F	bandage	RH	Post	13	44	16	27	74	142	5	13	44	16	27
F	bandage	RH	Post	12	44	16	28	.	.	5.1	12	44	16	28
F	bandage	RH	Post	12	45	15	29	.	.	5.8	12	45	15	29
G	bandage	RH	Post	37	35	12	16	60	180	5	37	35	12	16
G	bandage	RH	Post	37	34	13	16	50	170	4.3	37	34	13	16
G	bandage	RH	Post	38	34	12	16	52	168	3.5	38	34	12	16
G	bandage	RH	Post	39	34	11	16	.	.	3.2	39	34	11	16
G	bandage	RH	Post	40	34	10	16	.	.	3.4	40	34	10	16
H	bandage	LH	Post	28	31	37	4	58	132	2.7	31	28	4	37
H	bandage	LH	Post	26	34	37	3	66	136	3.8	34	26	3	37
H	bandage	LH	Post	32	30	34	4	60	142	2.6	30	32	4	34
H	bandage	LH	Post	26	35	35	4	.	.	3.6	35	26	4	35
H	bandage	LH	Post	28	33	34	5	.	.	1.6	33	28	5	34
I	bandage	LH	Post	42	34	20	4	55	152	3.2	34	42	4	20
I	bandage	LH	Post	44	34	22	0	60	158	3.3	34	44	0	22
I	bandage	LH	Post	40	34	21	5	58	148	3.1	34	40	5	21
I	bandage	LH	Post	37	35	21	7	.	.	3.1	35	37	7	21
I	bandage	LH	Post	41	33	20	6	.	.	3.2	33	41	6	20
J	bandage	RH	Post	22	36	19	23	50	143	5	22	36	19	23
J	bandage	RH	Post	21	36	20	23	47	140	4.8	21	36	20	23
J	bandage	RH	Post	21	37	19	23	55	135	4.6	21	37	19	23
J	bandage	RH	Post	21	37	19	23	.	.	4.5	21	37	19	23
J	bandage	RH	Post	21	37	19	23	.	.	5	21	37	19	23
K	coldcompress	LH	Post	34	26	31	9	76	120	3.5	26	34	9	31
K	coldcompress	LH	Post	42	25	24	9	62	140	2.6	25	42	9	24
K	coldcompress	LH	Post	43	25	24	8	72	152	2.7	25	43	8	24
K	coldcompress	LH	Post	41	27	22	10	.	.	3.3	27	41	10	22
K	coldcompress	LH	Post	44	29	18	9	.	.	2.9	29	44	9	18
L	coldcompress	RH	Post	36	25	15	24	71	136	3.5	36	25	15	24
L	coldcompress	RH	Post	38	25	14	23	65	151	3.1	38	25	14	23
L	coldcompress	RH	Post	40	22	14	24	66	146	2.6	40	22	14	24
L	coldcompress	RH	Post	40	21	14	25	.	.	5.1	40	21	14	25
L	coldcompress	RH	Post	43	18	14	25	.	.	4.2	43	18	14	25
M	coldcompress	LH	Post	24	37	33	6	61	155	4.3	37	24	6	33
M	coldcompress	LH	Post	24	36	33	7	66	158	4.7	36	24	7	33
M	coldcompress	LH	Post	24	36	33	7	67	145	3.8	36	24	7	33
M	coldcompress	LH	Post	25	36	33	6	.	.	.	36	25	6	33
M	coldcompress	LH	Post	26	35	33	6	.	.	.	26	35	33	6
N	coldcompress	RH	Post	25	35	19	21	49	140	.	25	35	19	21
N	coldcompress	RH	Post	25	35	19	21	30	135	.	25	35	19	21
N	coldcompress	RH	Post	26	34	19	21	35	150	.	26	34	19	21
N	coldcompress	RH	Post	26	35	19	20	.	.	.	26	35	19	20
N	coldcompress	RH	Post	25	36	18	21	.	.	.	25	36	18	21
O	coldcompress	LH	Post	36	23	41	0	54	145	.	23	36	0	41
O	coldcompress	LH	Post	34	26	40	0	50	145	.	26	34	0	40
O	coldcompress	LH	Post	35	24	41	0	48	145	.	24	35	0	41
O	coldcompress	LH	Post	35	24	41	0	.	.	.	24	35	0	41
O	coldcompress	LH	Post	29	29	42	0	.	.	.	29	29	0	42
P	coldcompress	RH	Post	20	47	10	23	45	155	4.3	20	47	10	23
P	coldcompress	RH	Post	22	49	9	20	42	154	4.8	22	49	9	20
P	coldcompress	RH	Post	22	49	9	20	36	160	6	22	49	9	20
P	coldcompress	RH	Post	24	48	9	19	.	.	5	24	48	9	19
P	coldcompress	RH	Post	24	48	9	19	.	.	6.4	24	48	9	19
Q	coldcompress	LH	Post	32	29	18	21	54	153	3.2	29	32	21	18
Q	coldcompress	LH	Post	32	30	17	21	48	159	4.2	30	32	21	17
Q	coldcompress	LH	Post	32	30	17	21	41	170	3.4	30	32	21	17
Q	coldcompress	LH	Post	32	30	18	20	.	.	3.5	30	32	20	18
Q	coldcompress	LH	Post	32	30	17	21	.	.	3.9	30	32	21	17
R	coldcompress	RH	Post	51	17	25	7	36	180	4.2	51	17	25	7
R	coldcompress	RH	Post	50	20	25	5	38	165	3.3	50	20	25	5
R	coldcompress	RH	Post	51	18	25	6	40	159	5	51	18	25	6
R	coldcompress	RH	Post	51	18	25	6	.	.	4.9	51	18	25	6
R	coldcompress	RH	Post	51	17	25	7	.	.	5.1	51	17	25	7
S	coldcompress	RH	Post	26	40	14	20	54	158	2.8	26	40	14	20
S	coldcompress	RH	Post	25	42	13	20	65	168	2	25	42	13	20
S	coldcompress	RH	Post	28	39	13	20	74	152	3.6	28	39	13	20
S	coldcompress	RH	Post	30	38	12	20	.	.	4.2	30	38	12	20
S	coldcompress	RH	Post	30	38	13	19	.	.	4.3	30	38	13	19
T	coldcompress	LH	Post	39	24	32	5	58	150	4.3	24	39	5	32
T	coldcompress	LH	Post	39	24	32	5	55	135	5	24	39	5	32
T	coldcompress	LH	Post	39	24	32	5	50	145	4.7	24	39	5	32
T	coldcompress	LH	Post	40	23	32	5	.	.	4.2	23	40	5	32
T	coldcompress	LH	Post	40	23	32	5	.	.	4.5	23	40	5	32
