# Supplementary material for: Cryotherapy Improves Limb Use But Delays Normothermia Early After Stifle Joint Surgery in Dogs
Source: Front Vet Sci. 2020 Jul 3;7:381. doi: 10.3389/fvets.2020.00381 (PMC7350525; doi:10.3389/fvets.2020.00381)
Supplement: Supplementary file 2 [file Data_Sheet_2.XLSX]

## Sheet: combined ANOVA output gait ROM
Variable	LSMean	StdErr	Lower CL	Upper CL	LSMean	StdErr	Lower CL	Upper CL	LSMean	StdErr	Lower CL	Upper CL	LSMean	StdErr	Lower CL	Upper CL	LSMean	StdErr	Lower CL	Upper CL	LSMean	StdErr	Lower CL	Upper CL	LSMean	StdErr	Lower CL	Upper CL	LSMean	StdErr	Lower CL	Upper CL	P-value Diff LSMeans	P-value Diff LSMeans	P-value Diff LSMeans	P-value Diff LSMeans	P-value Diff LSMeans	P-value Diff LSMeans	P-value Diff LSMeans	P-value Diff LSMeans	skewness	kurtosis	ShapWilks W statistic	prob Pr<W	samplesize	mean	stdev	median	min
Variable	_bandage	_bandage	_bandage	_bandage	_coldcompress	_coldcompress	_coldcompress	_coldcompress	Post_	Post_	Post_	Post_	Pre_	Pre_	Pre_	Pre_	Post_bandage	Post_bandage	Post_bandage	Post_bandage	Post_coldcompress	Post_coldcompress	Post_coldcompress	Post_coldcompress	Pre_bandage	Pre_bandage	Pre_bandage	Pre_bandage	Pre_coldcompress	Pre_coldcompress	Pre_coldcompress	Pre_coldcompress	_bandage__coldcompress	Post__Pre_	Post_bandage_Post_coldcompress	Post_bandage_Pre_bandage	Post_bandage_Pre_coldcompress	Post_coldcompress_Pre_bandage	Post_coldcompress_Pre_coldcompress	Pre_bandage_Pre_coldcompress	skewness	kurtosis	ShapWilks W statistic	prob Pr<W	bandage	bandage	bandage	bandage	bandage
ROM_ext	152.067	1.61052	148.877	155.256	155.883	1.61052	152.694	159.073	148.75	1.61052	145.56	151.94	159.2	1.61052	156.01	162.39	146.633	2.27762	142.122	151.144	150.867	2.27762	146.356	155.378	157.5	2.27762	152.989	162.011	160.9	2.27762	156.389	165.411	0.09648	1e-05	0.19135	0.00101	2e-05	0.0417	0.00232	0.29336	0.16939	-0.36707	0.98822	0.3891	60	152.067	14.624	150	128
ROM_flex	56.8167	1.35542	54.1321	59.5012	51.6	1.35542	48.9154	54.2846	57.35	1.35542	54.6654	60.0346	51.0667	1.35542	48.3821	53.7512	61.1	1.91685	57.3034	64.8966	53.6	1.91685	49.8034	57.3966	52.5333	1.91685	48.7368	56.3299	49.6	1.91685	45.8034	53.3966	0.0075	0.00138	0.00659	0.00201	4e-05	0.69468	0.14277	0.28146	0.18795	0.00991	0.98781	0.36052	60	56.8167	10.7285	55.5	34
StanceAffected_Hind	9.29	0.65087	8.0064	10.5736	13.28	0.65087	11.9964	14.5636	10.42	0.65087	9.1364	11.7036	12.15	0.65087	10.8664	13.4336	8.16	0.92046	6.34472	9.97528	12.68	0.92046	10.8647	14.4953	10.42	0.92046	8.60472	12.2353	13.88	0.92046	12.0647	15.6953	2e-05	0.06166	0.00063	0.08411	2e-05	0.08411	0.35774	0.00851	0.40459	-0.08086	0.97413	0.00094	100	9.29	5.83839	9	0
StanceContralat_Fore	34.9	0.7812	33.3594	36.4406	31.22	0.7812	29.6794	32.7606	34.83	0.7812	33.2894	36.3706	31.29	0.7812	29.7494	32.8306	36.14	1.10479	33.9612	38.3188	33.52	1.10479	31.3412	35.6988	33.66	1.10479	31.4812	35.8388	28.92	1.10479	26.7412	31.0988	0.00103	0.00158	0.09516	0.11406	1e-05	0.92869	0.00363	0.00274	-0.25126	-0.45129	0.98173	0.01054	100	34.9	7.3807	36	10
StanceContralat_Hind	22.83	0.80934	21.2339	24.4261	22.22	0.80934	20.6239	23.8161	24.06	0.80934	22.4639	25.6561	20.99	0.80934	19.3939	22.5861	24.82	1.14458	22.5627	27.0773	23.3	1.14458	21.0427	25.5573	20.84	1.14458	18.5827	23.0973	21.14	1.14458	18.8827	23.3973	0.59467	0.00794	0.34887	0.01481	0.02408	0.13018	0.18361	0.85316	0.16691	-0.35331	0.98448	0.02665	100	22.83	8.0278	22	10
StanceIpsilat_Fore	33.05	0.81674	31.4393	34.6607	33.28	0.81674	31.6693	34.8907	30.71	0.81674	29.0993	32.3207	35.62	0.81674	34.0093	37.2307	30.92	1.15504	28.6421	33.1979	30.5	1.15504	28.2221	32.7779	35.18	1.15504	32.9021	37.4579	36.06	1.15504	33.7821	38.3379	0.84237	3e-05	0.79736	0.00981	0.00191	0.00462	0.00081	0.59069	-0.09729	-0.24683	0.98954	0.15309	100	33.05	9.28056	35	12
	samplesize	mean	stdev	median	min	max	range	cov	samplesize	mean	stdev	median	min	max	range	cov
	Treatment=bandage : Post								Treatment=coldcompress: Post									cohen D	cohen D
StanceAffected_Hind	50	8.16	5.75117	8	0	20	20	70.48	50	12.68	7.93967	12.5	0	33	33	62.6157		0.660296	0.648716
StanceContralat_Hind	50	24.82	7.58271	23	11	39	28	30.5508	50	23.3	9.59645	21	5	42	37	41.1865		0.176959	0.174865
StanceIpsilat_Fore	50	30.92	9.00984	33	12	44	32	29.1392	50	30.5	8.65023	26.5	20	51	31	28.3614		0.0475649	0.0473143
StanceContralat_Fore	50	36.14	5.48471	36.5	26	45	19	15.1763	50	33.52	9.0964	35	17	49	32	27.1372		0.359369	0.347061
ROM_ext	30	146.633	12.386	144.5	128	180	52	8.44691	30	150.867	12.0165	151.5	120	180	60	7.96496		0.34696	0.343967
ROM_flex	30	61.1	10.5907	60	45	90	45	17.3333	30	53.6	12.9737	54	30	76	46	24.2047		0.636554	0.627934
Algometer	50	3.7416	1.20267	3.6	1.54	6.4	4.86	32.1432	38	4.02895	0.964199	4.2	2	6.4	4.4	23.9318		0.265219	0.261384
																			Cohen, J. (1988). Statistical Power Analysis for the Behavioral Sciences. New York, NY: Routledge Academic.
[truncated: 16 more columns]
