# Supplementary material for: Cryotherapy Improves Limb Use But Delays Normothermia Early After Stifle Joint Surgery in Dogs
Source: Front Vet Sci. 2020 Jul 3;7:381. doi: 10.3389/fvets.2020.00381 (PMC7350525; doi:10.3389/fvets.2020.00381)
Supplement: Supplementary file 3 [file Data_Sheet_3.XLSX]

## Sheet: plot
Variable	LSMean	StdErr	Lower CL	Upper CL	LSMean	StdErr	Lower CL	Upper CL	P-value Diff LSMeans	skewness	kurtosis	ShapWilks W statistic	prob Pr<W	samplesize	mean	stdev	median	min	max	range	cov	samplesize	mean	stdev	median	min	max	range	cov	P-value Test3FixedEffects
Variable	bandage	bandage	bandage	bandage	coldcompress	coldcompress	coldcompress	coldcompress	coldcompress_bandage	skewness	kurtosis	ShapWilks W statistic	prob Pr<W	bandage	bandage	bandage	bandage	bandage	bandage	bandage	bandage	coldcompress	coldcompress	coldcompress	coldcompress	coldcompress	coldcompress	coldcompress	coldcompress	Treatment
0	100.01	0.35143	99.2717	100.748	100.23	0.35143	99.4917	100.968	0.66328	-0.03357	-0.40686	0.98112	0.94768	10	100.01	1.03971	99.8	98.8	102.1	3.3	1.03961	10	100.23	1.17856	100.3	97.9	101.6	3.7	1.17585	0.66328
15	99.75	0.3312	99.0542	100.446	99.8	0.3312	99.1042	100.496	0.91617	-0.16009	-0.55273	0.97555	0.86487	10	99.75	1.20577	99.9	97.8	101.5	3.7	1.2088	10	99.8	0.86023	100	98.4	101	2.6	0.86196	0.91617
30	99.52	0.4114	98.6557	100.384	99.31	0.4114	98.4457	100.174	0.72234	-0.29894	-1.02895	0.9416	0.25706	10	99.52	1.45511	99.8	97.2	101.2	4	1.46212	10	99.31	1.12591	99.4	97.2	100.8	3.6	1.13373	0.72234
45	99.36	0.36219	98.5991	100.121	99.41	0.36219	98.6491	100.171	0.92332	-0.36549	-0.94032	0.93502	0.1928	10	99.36	1.16733	99.45	97.6	100.8	3.2	1.17485	10	99.41	1.12294	99.35	97.2	101	3.8	1.12961	0.92332
60	99.41	0.35362	98.6671	100.153	99.1	0.35362	98.3571	99.8429	0.54311	-1.42489	3.39321	0.88601	0.02273	10	99.41	0.89747	99.55	98	100.5	2.5	0.90279	10	99.1	1.30213	99.2	95.9	100.7	4.8	1.31396	0.54311
75	99.35	0.28857	98.7437	99.9563	98.74	0.28857	98.1337	99.3463	0.15231	-0.43566	-0.41975	0.968	0.71224	10	99.35	0.70593	99.6	98.1	100.2	2.1	0.71055	10	98.74	1.08033	98.7	97	100.6	3.6	1.09412	0.15231
90	99.48	0.26804	98.9169	100.043	98.78	0.26804	98.2169	99.3431	0.08131	-0.41417	-0.4743	0.96793	0.71077	10	99.48	0.79694	99.8	98	100.5	2.5	0.8011	10	98.78	0.89542	98.9	97.2	100.4	3.2	0.90648	0.08131
105	99.69	0.25929	99.1429	100.237	98.7	0.27331	98.1234	99.2766	0.01763	-0.62374	-0.25965	0.94818	0.3679	10	99.69	0.7325	99.95	98.2	100.7	2.5	0.73478	9	98.7	0.9083	98.9	97.2	99.9	2.7	0.92026	0.01763
120	99.76	0.25134	99.2209	100.299	98.6	0.32448	97.9041	99.2959	0.01347	-0.68181	-1.09318	0.86387	0.02194	10	99.76	0.71523	100.05	98.1	100.4	2.3	0.71695	6	98.6	0.92087	98.45	97.7	99.9	2.2	0.93394	0.01347
0	37.7833	-17.5825			37.9056	-17.5825
15	37.6389	-17.5938			37.6667	-17.5938
30	37.5111	-17.5492			37.3944	-17.5492
45	37.4222	-17.5766			37.45	-17.5766
60	37.45	-17.5813			37.2778	-17.5813
75	37.4167	-17.6175			37.0778	-17.6175
90	37.4889	-17.6289			37.1	-17.6289
105	37.6056	-17.6337			37.0556	-17.6259
120	37.6444	-17.6381			37	-17.5975
	°

## Sheet: TemperatureDayAfter
	Comparison on Temperature One Day after treatment
	Least Squares Means
	Effect	Treatment	L-S mean	Standard Error	p-value from comparison
	Treatment	bandage	100.79	0.2788	0.518
	Treatment	coldtherapy	100.53	0.2788
	The MEANS Procedure
	N	Mean	Std Dev	Median	Minimum	Maximum	Range	Coeff of Variation
Treatment=bandage	10	100.79	0.898703	100.65	99.8	102.4	2.6	0.891659
Treatment=coldtherapy	10	100.53	0.864163	100.75	98.8	101.4	2.6	0.859607
