# Supplementary material for: Cryotherapy Improves Limb Use But Delays Normothermia Early After Stifle Joint Surgery in Dogs
Source: Front Vet Sci. 2020 Jul 3;7:381. doi: 10.3389/fvets.2020.00381 (PMC7350525; doi:10.3389/fvets.2020.00381)
Supplement: Supplementary file 4 [file Data_Sheet_4.XLSX]

## Sheet: all
Variable	LSMean	StdErr	Lower CL	Upper CL	LSMean	StdErr	Lower CL	Upper CL	LSMean	StdErr	Lower CL	Upper CL	LSMean	StdErr	Lower CL	Upper CL	LSMean	StdErr	Lower CL	Upper CL	LSMean	StdErr	Lower CL	Upper CL	LSMean	StdErr	Lower CL	Upper CL	LSMean	StdErr	Lower CL	Upper CL	P-value Diff LSMeans	P-value Diff LSMeans	P-value Diff LSMeans	P-value Diff LSMeans	P-value Diff LSMeans	P-value Diff LSMeans	P-value Diff LSMeans	P-value Diff LSMeans	skewness	kurtosis	ShapWilks W statistic	prob Pr<W	samplesize	mean	stdev	median	min
Variable	_bandage	_bandage	_bandage	_bandage	_coldcompress	_coldcompress	_coldcompress	_coldcompress	Post_	Post_	Post_	Post_	Pre_	Pre_	Pre_	Pre_	Post_bandage	Post_bandage	Post_bandage	Post_bandage	Post_coldcompress	Post_coldcompress	Post_coldcompress	Post_coldcompress	Pre_bandage	Pre_bandage	Pre_bandage	Pre_bandage	Pre_coldcompress	Pre_coldcompress	Pre_coldcompress	Pre_coldcompress	_bandage__coldcompress	Post__Pre_	Post_bandage_Post_coldcompress	Post_bandage_Pre_bandage	Post_bandage_Pre_coldcompress	Post_coldcompress_Pre_bandage	Post_coldcompress_Pre_coldcompress	Pre_bandage_Pre_coldcompress	skewness	kurtosis	ShapWilks W statistic	prob Pr<W	bandage	bandage	bandage	bandage	bandage
ROM_ext	152.067	1.61052	148.877	155.256	155.883	1.61052	152.694	159.073	148.75	1.61052	145.56	151.94	159.2	1.61052	156.01	162.39	146.633	2.27762	142.122	151.144	150.867	2.27762	146.356	155.378	157.5	2.27762	152.989	162.011	160.9	2.27762	156.389	165.411	0.09648	1e-05	0.19135	0.00101	2e-05	0.0417	0.00232	0.29336	0.16939	-0.36707	0.98822	0.3891	60	152.067	14.624	150	128
ROM_flex	56.8167	1.35542	54.1321	59.5012	51.6	1.35542	48.9154	54.2846	57.35	1.35542	54.6654	60.0346	51.0667	1.35542	48.3821	53.7512	61.1	1.91685	57.3034	64.8966	53.6	1.91685	49.8034	57.3966	52.5333	1.91685	48.7368	56.3299	49.6	1.91685	45.8034	53.3966	0.0075	0.00138	0.00659	0.00201	4e-05	0.69468	0.14277	0.28146	0.18795	0.00991	0.98781	0.36052	60	56.8167	10.7285	55.5	34
StanceAffected_Hind	9.29	0.65087	8.0064	10.5736	13.28	0.65087	11.9964	14.5636	10.42	0.65087	9.1364	11.7036	12.15	0.65087	10.8664	13.4336	8.16	0.92046	6.34472	9.97528	12.68	0.92046	10.8647	14.4953	10.42	0.92046	8.60472	12.2353	13.88	0.92046	12.0647	15.6953	2e-05	0.06166	0.00063	0.08411	2e-05	0.08411	0.35774	0.00851	0.40459	-0.08086	0.97413	0.00094	100	9.29	5.83839	9	0
StanceContralat_Fore	34.9	0.7812	33.3594	36.4406	31.22	0.7812	29.6794	32.7606	34.83	0.7812	33.2894	36.3706	31.29	0.7812	29.7494	32.8306	36.14	1.10479	33.9612	38.3188	33.52	1.10479	31.3412	35.6988	33.66	1.10479	31.4812	35.8388	28.92	1.10479	26.7412	31.0988	0.00103	0.00158	0.09516	0.11406	1e-05	0.92869	0.00363	0.00274	-0.25126	-0.45129	0.98173	0.01054	100	34.9	7.3807	36	10
StanceContralat_Hind	22.83	0.80934	21.2339	24.4261	22.22	0.80934	20.6239	23.8161	24.06	0.80934	22.4639	25.6561	20.99	0.80934	19.3939	22.5861	24.82	1.14458	22.5627	27.0773	23.3	1.14458	21.0427	25.5573	20.84	1.14458	18.5827	23.0973	21.14	1.14458	18.8827	23.3973	0.59467	0.00794	0.34887	0.01481	0.02408	0.13018	0.18361	0.85316	0.16691	-0.35331	0.98448	0.02665	100	22.83	8.0278	22	10
StanceIpsilat_Fore	33.05	0.81674	31.4393	34.6607	33.28	0.81674	31.6693	34.8907	30.71	0.81674	29.0993	32.3207	35.62	0.81674	34.0093	37.2307	30.92	1.15504	28.6421	33.1979	30.5	1.15504	28.2221	32.7779	35.18	1.15504	32.9021	37.4579	36.06	1.15504	33.7821	38.3379	0.84237	3e-05	0.79736	0.00981	0.00191	0.00462	0.00081	0.59069	-0.09729	-0.24683	0.98954	0.15309	100	33.05	9.28056	35	12
[truncated: 14 more columns]

## Sheet: reduced
										Differences in LSMeans (p<0.05 is significant)
		LSMean	StdErr	LSMean	StdErr	LSMean	StdErr	LSMean	StdErr		P-value Diff LSMeans	P-value Diff LSMeans	P-value Diff LSMeans		P-value Test3FixedEffects from ANOVA
	Variable	Pre-Surgery bandage		Pre-Surgery coldcompress		Post (24hr) bandage		Post (24hr) coldcompress		Pre bandage vs Pre coldcompress	Post (24hr) bandage vs Post (24hr) coldcompress	Pre bandage vs Post bandage	Pre coldcompress vs Post coldcompress		Treatment (bandage/cold compress combed Pre and Post)		Cohen D using combined pre and post data comparing treatment means				Cohen D comparing treatment ONLY POST 24hr
ROM	Affected Limb Extension	157.5	2.27762	160.9	2.27762	146.633	2.27762	150.867	2.27762	0.29336	0.19135	0.00101	0.00232		0.09648		0.28385	"small-to-medium effect"			0.343967	"small-to-medium effect"
	Affected Limb Flexion	52.5333	1.91685	49.6	1.91685	61.1	1.91685	53.6	1.91685	0.28146	0.00659	0.00201	0.14277		0.0075		0.476764	"medium" effect			0.627934	"large" effect
Stance Analyzer	Affected Hind (%BW)	10.42	0.92046	13.88	0.92046	8.16	0.92046	12.68	0.92046	0.00851	0.00063	0.08411	0.35774		2e-05		0.610164	"large" effect			0.648716	"large" effect
	Contralateral Hind (%BW)	20.84	1.14458	21.14	1.14458	24.82	1.14458	23.3	1.14458	0.00274	0.34887	0.01481	0.18361		0.00103		0.460506	"medium" effect			0.174865	"small-to-medium effect"
	Ipsilateral Fore (%BW)	35.18	1.15504	36.06	1.15504	30.92	1.15504	30.5	1.15504	0.85316	0.79736	0.00981	0.00081		0.59467		0.074285	"small to no" effect			0.0473143	"small to no" effect
	Contralateral Fore (%BW)	33.66	1.10479	28.92	1.10479	36.14	1.10479	33.52	1.10479	0.59069	0.09516	0.11406	0.00363		0.84237		0.0270632	"small to no" effect			0.347061	"small to no" effect
			LSMean	StdErr	LSMean	StdErr
			bandage		coldcompress		p-value
	Algometer		3.74	0.157	4.029	0.18	0.231
	Pearson correlations (r = correlation coefficient), significantly correlated if p<0.05																				Cohen, J. (1988). Statistical Power Analysis for the Behavioral Sciences. New York, NY: Routledge Academic.
			Stance Affected Hind	ROM flex	ROM ext
	Algometer	r	0.31378	-0.28381	0.12906
		p-value	0.0029	0.0375	0.3523
				ROM flex	ROM ext
	Stance Affected Hind (Post 24hr only)	r		-0.315	0.31
		p-value		0.014	0.016
	Stance Affected Hind (PreSurgey only)	r		0.167	-0.242
		p-value		0.201	0.063

## Sheet: barchart
		Pre-Surgery bandage		Pre-Surgery coldcompress		Post (24hr) bandage		Post (24hr) coldcompress
	Affected Hind	10.42	0.92046	13.88	0.92046	8.16	0.92046	12.68	0.92046
	Contralateral Hind	20.84	1.14458	21.14	1.14458	24.82	1.14458	23.3	1.14458
	Ipsilateral Fore	35.18	1.15504	36.06	1.15504	30.92	1.15504	30.5	1.15504
	Contralateral Fore	33.66	1.10479	28.92	1.10479	36.14	1.10479	33.52	1.10479
