# Supplementary material for: Cryotherapy Improves Limb Use But Delays Normothermia Early After Stifle Joint Surgery in Dogs
Source: Front Vet Sci. 2020 Jul 3;7:381. doi: 10.3389/fvets.2020.00381 (PMC7350525; doi:10.3389/fvets.2020.00381)
Supplement: Supplementary file 5 [file Data_Sheet_5.XLSX]

## Sheet: Sheet1
										GROUP #1 ROBERT JONES BANDAGE POST-OP TEMPS (FOLLOWING MORNING)
	Bandage	100.2		CCT	101					Shila Thieding #17647 R-TPLO 100.2
		99.8			99.4					Maximus Chassot #22674 L-TPLO 99.8
		101.3			100.5					Bree Stewart #19539 R-TPLO 101.3
		100.2			101.2					Marlowe Schaefer #24038 L-TPLO 100.2
		100.7			101.2					Knuckles Hild #24329 L-TPLO 100.7
		100.8			100.4					Bailey Ming #17851 R-TPLO 100.8
		102.4			101.4					Nico Garcia #27230 R-TPLO 102.4
		102.1			98.8					Baker Soe #26038 L-TPLO 102.1
		99.8			100.2					Freya Kalkbrenner #17809 L-TPLO 99.8
		100.6			101.2					Bacio Denaro #29554 L-TTA 100.6
	M	100.79			100.53
	SD	0.898703			0.864163					GROUP #2 GAME READY DEVICE POST-OP TEMPS (FOLLOWING MORNING)
										Akula Boyko #13593 L-TPLO 101.0
										Cassius Meissner #17559 R-TTA 99.4
										Blu Polak #18163 L-TPLO 100.5
										Zena Hensen #3121 R-TPLO 101.2
										Minnie Ogg #22739 L-TPLO 101.2
										Maximus Chassot #22674 R-TPLO 100.4
										Kodak Smith #29402 L-TTA 101.4
										Shelby Koerner #26332 L-TPLO 98.8
										Copper Wiebe #15524 R-TPLO 100.2
										Dexter McClafferty #25373 L-TPLO 101.2

## Sheet: SAS
Dog	Treatment	DayAfterTemp		t-test
A	bandage	100.2		0.517965
B	bandage	99.8
C	bandage	101.3
D	bandage	100.2
E	bandage	100.7
F	bandage	100.8
G	bandage	102.4
H	bandage	102.1
I	bandage	99.8
J	bandage	100.6
K	coldtherapy	101
L	coldtherapy	99.4
M	coldtherapy	100.5
N	coldtherapy	101.2
O	coldtherapy	101.2
P	coldtherapy	100.4
Q	coldtherapy	101.4
R	coldtherapy	98.8
S	coldtherapy	100.2
T	coldtherapy	101.2
